# Supplementary material for: Ecological opportunity may facilitate diversification in Palearctic freshwater organisms: a case study on hydrobiid gastropods
Source: BMC Evol Biol. 2018 Apr 19;18:55. doi: 10.1186/s12862-018-1169-2 (PMC5907725; doi:10.1186/s12862-018-1169-2)
Supplement: Supplementary file 3 — Table S2. Morphological dataset. Abbreviations explained in Additional file 1: Table S3. (TXT 5 kb) [file 12862_2018_1169_MOESM3_ESM.txt]

	SL	SW	LBW	NSW	ProL	NSWPro	Promicro	AL	AW	Umbilicus	RadL	Nrows	CToothCusps	LToothCusps	IMTeethCusps	OMTeethCusps	Gill	BursaShape	BuductL	BudL/BuL	Srshape	SRL	Srduct	PL/Head	ProstateL	RPG	Altitude	AtitudeSDev	Habitat	Region	Conduct
C. andalusica	3.7	2.2	2.4	4.8	475	1.3	slightly wrinkled	1.8	1.2	narrow	850	45	4	3	13	15	20	pyriform	0.61	shorter	elongate	0.2	short	1.5	1.53	0.43	828	149	rheocrene spring	Southern Iberia	NA
C. astierii	3.1	1.9	1.9	4.3	370	1.5	granulated	1.4	1	narrow	700	55	7	3	18	19	18	elongate	0.6	shorter	elongate	0.1	sessile	1	1.67	0.4	360	0	rheocrene spring	Cantabric coast-Langedoc	0.75
C. sp1	4.4	2.7	2.8	4.8	500	1.75	slightly wrinkled	2	1.4	narrow	1000	60	5	3	15	19	23	pyriform	0.66	shorter	elongate	0.3	sessile	1.1	2.19	0.47	990	0	rheocrene spring	Southern Iberia	NA
C. bareai	2.7	1.9	2.1	4.2	380	1.8	grooved	1.4	1	narrow	710	60	5	4	18	20	17	elongate	0.53	shorter	elongate	0.1	sessile	0.9	1.55	0.42	1219	155	rheocrene spring	Southern Iberia	0.43
C. falkneri	2.3	1.2	1.4	4.6	350	1.25	granulated	1	0.6	narrow	670	60	0	6	33	25	12	elongate	0.7	shorter	elongate	0.1	sessile	1.4	1.88	0.48	917	118	rheocrene spring	Southern Iberia	0.53
C. hauffei	2.5	1.6	1.8	4.3	200	1.5	grooved	1.3	0.9	narrow	600	50	5	3	15	19	15	elongate	0.62	shorter	elongate	0.2	short	0.9	1.37	0.52	554	115	rheocrene spring	Eastern Iberia	0.49
C. hinzi	3.7	2.1	2	4.4	450	1.4	granulated	1.7	1.1	narrow	700	65	6	4	23	28	17	pyriform	0.43	shorter	pyriform	0.2	short	0.9	1.38	0.58	680	252	rheocrene spring, helocrene spring	Eastern Iberia	0.84
C. iruritai	3.2	1.7	1.9	4.1	310	NA	slightly wrinkled	1.3	0.9	narrow	700	50	6	4	20	25	18	pyriform	0.33	shorter	pyriform	0.2	short	1.3	1.05	0.44	505	0	rheocrene spring	Southern Iberia	0.61
C. luisi	4.3	2.4	2.7	4.6	500	1.5	granulated	1.9	1.4	narrow	870	50	3	2	12	15	22	pyriform	0.68	shorter	elongate	0.3	short	1.2	1.63	0.41	1282	189	rheocrene spring	Southern Iberia	0.51
C. manueli	3.3	2.1	2.5	4.2	420	1.8	granulated	1.5	1.2	narrow	590	50	4	3	18	22	18	elongate	0.53	shorter	elongate	0.2	sessile	1	1.63	0.44	1131	117	rheocrene spring, mountain stream	Southern Iberia	0.52
C. marisolae	3.7	2.1	2.4	4.9	500	1.6	grooved	1.7	1.1	narrow	800	50	4	2	11	9	22	pyriform	0.84	shorter	elongate	0.2	short	1.2	1.49	0.45	885	78	rheocrene spring	Southern Iberia	0.41
C. navasiana	3.1	2	2.2	4	450	1.5	grooved	1.6	1.1	narrow	800	55	5	3	18	20	17	pyriform	0.69	shorter	pyriform	0.1	short	1	1.36	0.42	926	319	rheocrene spring, mountain stream, river	Eastern Iberia	0.73
P. artaensis	3.2	2	2.3	4.2	350	1.3	granulated	1.6	1.1	medium	400	35	6	3	20	20	18	pyriform	0.89	longer	elongate	0.4	short	1.3	1.31	0.5	317	0	rheocrene spring	Eastern Iberia	0.9
P. beckmanni	2.3	1.9	1.9	4	375	1.5	pitted	1.3	1	medium	550	55	5	3	15	20	21	pyriform	0.69	longer	elongate	0.3	short	1.1	0.92	0.53	288	78	rheocrene spring, mountain stream	Eastern Iberia	0.9
P. granjaensis	4.3	2.7	2.7	5	500	1.4	grooved	1.7	1.4	medium	850	55	5	3	15	15	23	pyriform	0.6	shorter	elongate	0.4	short	0.8	1.91	0.6	284	0	rheocrene spring	Eastern Iberia	0.6
P. meloussensis	2.9	2.2	2.3	4.2	450	1.3	granulated	1.5	1.2	medium	700	50	5	3	18	12	19	pyriform	0.56	shorter	elongate	0.3	short	1.1	1.41	0.6	25	28	coastal stream, helocrene spring	Eastern Iberia	1.6
P. negropontina	2.9	2.2	2.4	4	500	1.5	slightly wrinkled	1.6	1.3	medium	NA	NA	4	3	20	NA	19	pyriform	0.57	longer	elongate	0.3	short	1	1.25	0.5	236	0	rheocrene spring	Aegean drainages	NA
P. subproducta	2.9	2.2	2.3	4.2	400	1.5	granulated	1.6	1.2	medium	500	35	5	3	20	19	20	pyriform	0.55	longer	elongate	0.3	short	1.4	1.47	0.45	317	268	rheocrene spring, lake, exposure spring	Eastern Iberia	3.2
P. conovula	2.7	2	2.1	4.2	456	1.4	slightly wrinkled	1.4	1.1	medium	759	53	4	3	17	20	20	pyriform	0.34	shorter	elongate	0.4	short	1	1.29	0.56	169	221	rheocrene spring, coastal stream, river	Dalmatia, Italian Peninsula and Islands
P. lucensis	2.3	1.5	1.8	4.3	476	1.3	slightly wrinkled	1.1	0.9	medium	550	55	4	5	17	16	20	pyriform	0.6	longer	elongate	0.3	short	1	0.95	0.52	145	58	rheocrene spring	Italian Peninsula and Islands	NA
P. calamensis	2.5	1.7	2	3.5	376	1.4	wrinkled	0.9	0.7	medium	660	54	4	2	16	20	20	pyriform	0.5	longer	elongate	0.3	short	1	1.11	0.6	304	0	rheocrene spring, cave	Italian Peninsula and Islands	NA
P. moussoni	2.6	1.7	3.4	4.2	433	1.5	slightly wrinkled	1.3	0.9	medium	667	55	4	3	15	22	22	pyriform	0.53	longer	elongate	0.3	short	0.8	0.8	0.48	123	144	rheocrene spring	Italian Peninsula and Islands	NA
P. sp1	2.8	1.8	2.1	4.5	450	1.4	slightly wrinkled	1.4	1	medium	633	60	4	3	21	NA	19	pyriform	0.59	longer	elongate	0.3	short	0.9	0.92	0.62	120	0	rheocrene spring	Italian Peninsula and Islands
P. sp2	3.8	2.5	2.9	4.2	475	1.7	slightly wrinkled	1.3	1	medium	877	57	4	2	16	21	21	pyriform	0.82	longer	elongate	0.4	short	1.25	1.45	0.56	33	26	coastal stream, exposure spring	Mediterranean Northwest Africa	NA
P. sp3	2.2	1.7	1.8	3.5	410	1.3	slightly wrinkled	1.3	0.9	medium	640	63	4	3	22	20	19	pyriform	0.44	longer	elongate	0.3	short	0.9	0.8	0.45	91	144	rheocrene spring	Italian Peninsula and Islands	NA
P. sp4	2.9	1.9	2.3	4.2	400	1.4	slightly wrinkled	1.4	1.2	medium	464	40	4	2	18	23	24	pyriform	0.72	longer	elongate	0.4	short	1.16	1.12	0.67	30	37	coastal stream, exposure spring, river	Mediterranean Northwest Africa	5.6
P. sp5	2.6	1.9	2.2	3.5	760	1.4	wrinkled	1.6	1.1	medium	700	50	4	3	17	19	19	pyriform	0.59	longer	elongate	0.2	short	0.9	1.25	0.52	113	0	rheocrene spring	Italian Peninsula and Islands	NA
P. sp6	2.1	1.4	1.7	4	440	1.3	slightly wrinkled	1.2	1	medium	560	45	4	3	21	21	20	NA	NA	NA	NA	NA	NA	NA	NA	0.61	219	0	rheocrene spring	Italian Peninsula and Islands	NA
P. sp7	2.3	1.7	1.8	4	414	1.5	wrinkled	1.3	1	medium	480	45	4	4	20	21	18	pyriform	0.72	longer	elongate	0.4	short	1.27	0.94	0.64	712	0	river	Italian Peninsula and Islands	NA
P. sp8	NA	NA	NA	NA	NA	NA	NA	NA	NA	NA	NA	NA	NA	NA	NA	NA	NA	NA	NA	NA	NA	NA	NA	NA	NA	NA	230	0	rheocrene spring	Italian Peninsula and Islands	NA
